# Supplementary material for: Quantitative genetics of wing morphology in the parasitoid wasp Nasonia vitripennis: hosts increase sibling similarity
Source: Heredity (Edinb). 2020 May 19;125(1-2):40–9. doi: 10.1038/s41437-020-0318-8 (PMC7413264; doi:10.1038/s41437-020-0318-8)
Supplement: Supplementary file 2 — Supplementary Table S2 [file 41437_2020_318_MOESM2_ESM.xlsx]

## Sheet: supplementary Table S2
Table S2 The first two eigenvectors of Procrustes shapes
ID	PC1	PC2
1	-	-
2	-	-
3	-0.0492762	0.000377235
4	-0.00178306	0.00992554
5	-0.017189	0.00690917
6	-0.028877	0.0424123
7	-	-
8	-	-
9	-0.00576004	0.00799888
10	-	-
11	-	-
12	-0.0100208	0.0133282
13	-0.000280317	-0.0124823
14	-0.0221305	0.0164304
15	-0.0116914	0.0214491
16	-0.0340993	0.0371564
17	-	-
18	-0.00608803	0.0119652
19	-0.0252939	0.0324383
20	-0.0251931	0.0158474
21	-	-
22	-0.0322675	0.0252897
23	-0.00720702	0.00639291
24	0.0104312	-0.0143309
25	0.0309119	-0.0128855
26	-	-
27	0.0178421	-0.00948235
28	-0.0183189	0.0296381
29	-0.00256365	0.0156918
30	0.00184173	0.0245477
31	-	-
32	0.00862863	0.010397
33	0.0444944	-0.00116756
34	0.0223792	-0.0194391
35	-	-
36	0.0148771	0.0100485
37	0.0137846	0.00774899
38	-	-
39	-	-
40	0.0131107	-0.00560437
41	-0.010379	0.0209767
42	0.0365435	0.009753
43	-0.00655434	-0.0137352
44	-0.00886252	0.0309707
45	0.0158594	-0.00864309
46	0.0307631	0.0148983
47	0.0369328	-0.000890438
48	-	-
49	0.00782724	0.0198975
50	0.0559838	-0.0128995
51	-0.00396736	0.00495449
52	0.00524268	0.0361178
53	0.0278036	-0.00941201
54	0.0158075	-0.0046514
55	-	-
56	0.0340126	0.022786
57	-0.0086104	0.027252
58	-0.0234838	0.0160577
59	0.0137691	0.0216752
60	0.0514836	0.0154293
61	0.00781709	0.0396068
62	-0.00832488	0.00293521
63	-0.00902113	0.031331
64	-0.00478034	0.016922
65	0.0164895	0.00825991
66	-0.00239681	-0.000536014
67	0.0210507	0.00876219
68	0.0288301	0.00529931
69	-0.00814772	0.0141364
70	0.0141007	0.0291415
71	0.0411326	-0.00572017
72	0.00990407	0.0241234
73	-	-
74	0.0464192	0.0114398
75	0.0319653	-0.0163852
76	-0.00990063	0.0252218
77	0.00737986	-2.07e-05
78	-	-
79	0.0542944	-0.0025196
80	0.0392837	-0.0133215
81	-	-
82	-0.0127734	-0.00727821
83	0.0016153	0.0123091
84	-	-
85	0.0010441	0.0129647
86	-0.00779282	0.0234567
87	0.0160574	0.0196174
88	-	-
89	0.0338844	-0.00655413
90	-0.0109066	-0.00290001
91	0.0462019	-0.0297442
92	0.0238276	0.00495256
93	0.0211235	-0.00769796
94	-0.0319188	0.0250136
95	-	-
96	0.0108789	-0.0154162
97	0.0440934	-0.0105469
98	0.0327151	0.0106751
99	0.0439172	0.0249122
100	0.0311702	-0.0365115
101	-	-
102	0.0232739	0.0262098
103	0.000227719	-0.00169985
104	0.0522859	-0.0176265
105	-0.00135662	0.022813
106	-0.0148322	0.0331359
107	0.0232546	0.0031174
108	-0.0142645	0.0113602
109	-0.0146188	0.0201013
110	-0.00994627	-0.0125942
111	-0.000102816	0.0204306
112	0.0031265	0.0160155
113	-	-
114	-0.00311457	0.0138917
115	0.0031328	0.0205876
116	0.038516	0.0125805
117	-	-
118	-	-
119	-0.00743268	0.0101447
120	-0.0209225	0.00736425
121	-0.0238843	0.0257806
122	-	-
123	0.00102767	0.010293
124	0.00296354	0.0232135
125	0.011891	0.00485388
126	-	-
127	-	-
128	0.00406415	0.0221603
129	0.0107354	0.0240305
130	0.0261059	0.0107818
131	0.00427063	0.0310107
132	-0.0123631	0.035235
133	-	-
134	-0.0393119	0.0274873
135	-	-
136	0.0343858	0.0282872
137	0.0110737	0.0114506
138	0.0126931	0.0050052
139	0.0306634	0.000688024
140	-	-
141	0.0246793	0.00282875
142	0.0380688	0.00513598
143	-0.0116446	0.0275272
144	0.0277399	-0.00782374
145	-0.000668531	0.0218506
146	0.0134936	-0.00240626
147	-0.0140423	0.0402095
148	-0.00254485	0.0113087
149	-	-
150	-0.0181943	0.0244509
151	0.00582217	0.0126586
152	-	-
153	-0.00373768	0.0272286
154	-0.00647097	0.0181834
155	0.0337431	0.000247955
156	-	-
157	0.00308252	0.0210353
158	0.017691	0.0197566
159	-	-
160	0.0175667	0.0147119
161	0.0164062	-0.013428
162	-	-
163	0.0419227	-0.00631198
164	-0.0297285	0.00263127
165	-0.0248063	0.0253982
166	-	-
167	-0.00566985	0.0276559
168	0.0370101	0.0107239
169	0.0144473	-0.00210853
170	-	-
171	0.0086212	0.0142748
172	0.0301146	-0.00467357
173	-0.0197045	0.0276984
174	-0.00795271	0.0133101
175	0.0146128	0.00743751
176	-0.0117105	0.00647056
177	-0.00836534	0.0173414
178	0.00513496	0.0105734
179	0.00965077	-0.0041944
180	-0.00184975	0.00056385
181	-0.0112836	0.0186524
182	-0.00177166	0.0488819
183	0.0129368	0.0131082
184	-0.0208272	0.0130979
185	0.0183546	0.0352641
186	-0.00184196	0.0279767
187	0.0244103	0.00640681
188	0.00466178	0.0110671
189	0.0481073	-0.0145525
190	0.0207755	0.00489064
191	0.00706007	0.00370812
192	0.0107068	-0.0155628
193	0.00563925	0.0205229
194	-	-
195	0.012322	0.0165954
196	0.011665	0.00739704
197	0.0359477	0.0014718
198	0.0135753	0.00963594
199	-	-
200	-0.0428793	0.0130077
201	-0.0252943	0.00634146
202	-	-
203	-	-
204	-	-
205	-0.00427189	-0.0108637
206	-0.0136029	0.00835034
207	0.000106268	0.0164511
208	0.00882282	0.00171221
209	0.0102985	0.0170001
210	-0.0160243	0.0402197
211	0.0389838	0.00386915
212	-0.0204796	-0.0017369
213	0.00122199	0.0134004
214	0.00378429	0.0142395
215	-0.0255092	0.0298816
216	-0.00298335	0.0321673
217	-0.033103	0.0367882
218	-0.0162612	0.00580409
219	-	-
220	0.0303331	0.0286963
221	0.0248479	0.0268046
222	0.00582041	-2.45e-05
223	-0.00647009	0.0226546
224	-0.021262	0.0236719
225	0.0301508	-0.00834615
226	0.0392894	-0.0244016
227	-0.00395075	-0.000425115
228	0.0229135	-0.00245504
229	-0.0120944	-0.00468859
230	-0.0222195	0.0382696
231	0.0211176	0.0180561
232	-0.000943794	0.0202035
233	-0.00755996	-0.00101303
234	0.0105132	-0.0326371
235	0.00239192	0.0256911
236	-0.0144033	0.0254368
237	0.00373934	0.00592114
238	0.0331389	-0.00138682
239	-	-
240	0.0458367	-0.0146289
241	-0.000495886	0.0106626
242	0.0281238	0.0109481
243	-0.00230601	0.0223513
244	-0.0118807	0.00335527
245	-0.00141468	0.0134695
246	-0.000873716	0.0129286
247	-0.000882282	0.0101298
248	0.00181223	0.0398832
249	-0.00831915	0.0238343
250	0.0189551	0.0120699
251	-0.00520298	0.00325343
252	0.0133297	0.0125705
253	0.00746022	0.0241225
254	0.00883952	0.0358405
255	0.0213417	0.00646792
256	-0.00565515	0.0116753
257	-0.00972315	0.0248361
258	0.000818431	0.0277868
259	0.0561553	-0.00383417
260	0.035677	-0.0247773
261	0.0104081	0.0255749
262	0.025194	0.0387885
263	-0.000555879	0.00567531
264	0.00860414	0.00180729
265	0.0141454	0.00403841
266	-0.0193352	0.025443
267	0.000695479	0.0136055
268	0.0345496	0.000581026
269	0.0124814	-0.0130992
270	0.0409952	-0.0317677
271	0.0176173	0.00837935
272	-	-
273	0.0151526	0.0103266
274	0.00871063	0.0216448
275	-0.00177404	0.00498755
276	-	-
277	0.0096027	0.00328071
278	-	-
279	-2.47e-05	0.0114904
280	0.00163559	0.0168156
281	-0.00660831	0.0194034
282	-0.0164229	0.0161652
283	0.00750419	0.0169943
284	0.00245667	0.0162141
285	-0.00662216	0.0153867
286	-0.0295478	0.0106887
287	0.0121273	0.0262915
288	0.0174501	-0.00224445
289	0.0222188	0.00503578
290	0.0037375	0.0296751
291	0.0173565	-0.00523387
292	0.0182845	0.00117803
293	0.0101534	0.00878382
294	0.0181973	0.0169857
295	0.0157591	0.0185338
296	-0.0209631	0.0101701
297	-	-
298	-0.0258985	0.0102535
299	-0.000789318	0.00263695
300	-0.0264207	0.015456
301	-0.00969192	0.0298685
302	-0.0155122	0.0312997
303	0.00781944	0.0182883
304	-0.00482	5.41e-06
305	-1.38e-05	0.0179137
306	0.0194937	0.0151267
307	0.0303879	-0.00173627
308	-	-
309	0.00843829	0.0163808
310	0.0150121	0.0284948
311	0.0237973	-0.00185438
312	-	-
313	-0.01402	0.0145083
314	-0.0316451	0.00288689
315	-0.00595559	0.00437765
316	-0.0211867	0.014603
317	0.0292924	0.00817353
318	-0.00466209	0.0225715
319	-0.0198831	0.00950818
320	0.00329274	0.0215956
321	-0.0170556	0.0129601
322	0.0202858	0.0287735
323	-0.00462062	-0.000391719
324	0.00307144	-0.00263863
325	-0.00608697	0.0158645
326	0.0126846	-0.00179815
327	-0.000188003	0.0169085
328	0.000478911	0.00640816
329	0.00321989	-0.00848112
330	-0.0126109	0.0211763
331	-0.00202905	0.0180543
332	0.000972847	0.0329159
333	-0.0153048	0.02071
334	0.00742688	0.000877323
335	0.00900733	0.0117925
336	0.0117947	0.00489269
337	0.0184537	-0.0133823
338	0.013262	0.0236264
339	0.0337641	0.00743049
340	-	-
341	0.0387465	0.00712162
342	0.0542593	-0.00190204
343	0.0162905	0.00166795
344	0.0380364	0.0209212
345	-	-
346	-0.0171698	0.0188616
347	0.00284949	0.0124849
348	0.0189945	0.00381371
349	-0.011634	0.0168435
350	0.0215576	0.00237377
351	0.00322399	0.00899954
352	0.00764579	0.0135307
353	-0.0106887	0.0132338
354	-0.00614516	0.0191437
355	-	-
356	-0.00210468	0.0185843
357	-0.00949646	0.0193975
358	-0.0191755	0.0153334
359	-0.00966058	-0.00214168
360	-0.0133502	0.0115825
361	-0.00393082	0.0178581
362	-0.00822738	0.0343711
363	0.0165756	0.00383856
364	-0.0226986	0.00790905
365	-0.0187298	0.00355516
366	-0.0140525	0.0283119
367	0.0437612	-0.0204272
368	-0.00242851	0.0148822
369	-0.00567308	0.0124385
370	-0.0114119	0.0331869
371	0.03006	0.00692865
372	0.0224901	0.0180975
373	-	-
374	0.0371842	-0.0057874
375	-0.0275083	0.0118052
376	-0.01719	0.0275369
377	-0.00203244	0.0237487
378	-0.0049537	0.0205362
379	-0.0031352	-0.0123395
380	-0.00702543	0.0249044
381	-0.00459711	0.00168834
382	-0.0146466	0.000341413
383	0.0120674	-0.0030342
384	-0.0184759	0.014015
385	-0.0193201	0.000654848
386	0.0208045	-0.00305275
387	0.0181897	0.0144566
388	0.00184416	0.0065533
389	-0.0133635	0.032743
390	0.00210784	0.0163006
391	0.0305026	0.00313558
392	-0.00511359	0.00907231
393	0.0149433	0.0240776
394	-0.00862025	-0.0166509
395	0.00364282	-0.000596663
396	0.00655331	0.00679464
397	-0.00276548	0.00221254
398	0.00131048	0.00734788
399	-0.0204417	0.00462218
400	0.0161037	0.0174844
401	0.00924201	0.0212466
402	0.0141751	0.0131611
403	0.000534473	0.0135072
404	0.0145175	0.0100755
405	0.00785437	0.00852802
406	-0.0102435	0.0191943
407	-0.0269336	0.0317048
408	-0.017125	0.00784607
409	-0.00283974	0.00522966
410	-0.00859271	0.00330849
411	0.0196551	-0.00896702
412	0.0196795	-0.0149772
413	-0.0368129	0.0280417
414	0.011341	0.0287032
415	-0.0214124	0.0165704
416	-0.0133915	0.0211393
417	0.0164282	0.0303806
418	0.0200268	0.00824781
419	0.0153045	0.029006
420	-	-
421	0.0245482	-0.00354944
422	0.000139804	-0.00150033
423	0.0250841	-0.00172216
424	-0.005365	0.0142017
425	-0.0161993	-0.00700452
426	0.0195139	0.0196779
427	0.0143029	0.00946557
428	-0.0124407	0.0143715
429	-0.00953924	0.0199261
430	-0.00922441	0.0377801
431	0.000787726	0.0296481
432	-0.00450521	0.0185752
433	0.00714103	0.0116473
434	0.0580509	-0.0325748
435	0.012159	-0.00132334
436	-	-
437	-	-
438	-0.0013806	0.0109633
439	0.0301515	0.0110581
440	0.00602666	0.0164032
441	0.0218175	-0.00248694
442	0.0148023	0.0217253
443	-	-
444	0.00113438	0.00991975
445	-0.0183582	0.0298473
446	0.0106757	0.0136342
447	-0.0120656	0.0083859
448	-0.0246512	0.00186065
449	0.00644928	0.0128909
450	-0.0103782	0.0166726
451	-0.0152121	0.0199279
452	-	-
453	-	-
454	-0.003425	0.0282218
455	0.0173552	0.0236536
456	0.0113684	0.0113601
457	0.0167743	0.00698106
458	0.00162795	0.0343917
459	0.00532681	0.00182081
460	-0.00740815	0.0226561
461	0.00825283	0.00870149
462	0.0158287	0.0207968
463	0.000420626	0.0163453
464	0.013382	0.0200124
465	-0.0152018	-0.00106617
466	-0.0103822	0.0358759
467	-0.00231844	0.0180504
468	0.0105179	-0.00512983
469	-0.0102016	0.018907
470	-	-
471	0.0277549	-0.0033203
472	-0.0107987	0.0038096
473	-0.00184081	0.0223163
474	0.0124553	0.012703
475	0.0386945	0.0200312
476	-0.00687242	-0.0123591
477	0.0221046	-0.0115764
478	0.0102498	0.0205109
479	0.0184074	-0.00921007
480	0.0256952	0.0182155
481	0.0194699	-0.00594708
482	-0.00150675	0.0230132
483	-	-
484	0.028203	-0.00361358
485	-	-
486	0.00806579	-0.000132849
487	0.0193519	0.011269
488	0.0158903	0.0062307
489	0.0187996	0.0127146
490	0.00160072	0.0254865
491	0.0303508	0.0154781
492	0.0106351	-0.00557019
493	0.0191451	0.00779675
494	-0.0184716	0.00895912
495	0.0343169	0.00486483
496	-0.00731693	0.0188176
497	0.0184826	0.0305707
498	0.0211855	-0.00248419
499	0.00765277	0.0219557
500	0.0184394	0.00471796
501	0.011927	0.0258277
502	0.0127149	0.013815
503	0.00943143	0.0209992
504	0.0313777	-0.002188
505	0.0273013	-0.0165891
506	0.0206402	0.00234869
507	0.00631228	0.0217988
508	0.00415493	0.0128032
509	0.0262635	0.00868423
510	0.0242042	-0.00175127
511	0.0248427	-0.000363632
512	0.0324191	-0.0108308
513	0.000996387	0.0224317
514	0.0171795	0.0194765
515	-0.0189609	0.0113198
516	0.0211327	0.0070323
517	0.012633	0.00817518
518	0.00805104	0.0117146
519	0.0128088	0.0106507
520	0.010063	0.00504928
521	-0.0244232	0.0221401
522	-	-
523	0.0167519	0.035464
524	0.00701331	0.0114813
525	0.00728069	-0.0172816
526	-0.00951294	0.00913803
527	0.0278431	0.00158548
528	0.0230097	0.0167081
529	-0.013585	0.0221428
530	-0.0128526	0.0222249
531	-0.0223619	0.0216044
532	0.00489629	0.0213388
533	0.0150185	0.0229373
534	-0.0109063	0.0110637
535	0.00447758	0.0133473
536	0.00325286	0.0187865
537	0.00903266	0.0137662
538	0.00153121	0.00216656
539	0.00723846	0.0322815
540	-0.00499723	0.0121707
541	0.0165612	0.0401839
542	-0.00813636	0.0234554
543	-0.01301	0.0120918
544	0.000763754	0.00740519
545	0.00795429	0.0013221
546	0.0198867	0.00736475
547	0.00714726	0.00245014
548	-0.000352607	-0.00175583
549	0.015316	0.00736631
550	-0.026306	-0.00553315
551	0.0472549	-0.00676248
552	0.0051303	0.00643094
553	-0.00226705	0.0176363
554	0.0192392	0.00748659
555	0.020559	0.0191417
556	0.0153016	0.00951249
557	0.0315064	0.00471145
558	0.0065461	0.0466174
559	0.0174707	0.0151111
560	0.00956565	-0.0106699
561	-0.00383574	0.00808686
562	0.0136282	-0.0171135
563	0.0320178	0.00302001
564	0.00478602	0.0133817
565	0.0190218	0.00181901
566	-0.00846968	0.0113529
567	0.0150078	0.0164871
568	0.0126326	0.0124419
569	0.0109357	0.0107371
570	0.0198484	0.0195936
571	0.013499	-0.00162734
572	-	-
573	0.000463149	0.00994378
574	0.00943753	0.0280926
575	-0.00469495	0.0285715
576	0.0222708	-0.00482077
577	0.0269251	0.00134764
578	0.0256831	0.00968456
579	-0.00574924	0.0348141
580	-0.000283545	0.000953467
581	-0.00974437	0.00579575
582	-0.00578389	0.0128551
583	-0.0022864	0.00467483
584	0.0048443	-0.00337377
585	-0.00414584	0.0100886
586	0.00670643	0.00853111
587	-	-
588	-0.00394843	-0.0178791
589	0.02536	-0.000422265
590	0.0163751	-0.00501198
591	0.0230397	0.00466488
592	0.0086501	-0.0102232
593	0.0274303	0.00583924
594	-0.00224037	0.00905222
595	0.0291873	0.000106778
596	0.000283523	0.00735471
597	0.038566	0.00392932
598	0.00676619	0.0195888
599	-0.00972842	0.0175526
600	0.0182114	0.00937346
601	-	-
602	0.00396203	0.0240923
603	-0.0316878	0.0299575
604	0.0072937	-0.02372
605	0.0211372	-0.000608515
606	0.0184786	0.0011796
607	0.00698159	0.0229473
608	0.0280882	-0.0184982
609	0.00667191	0.00668364
610	0.00385742	0.0158769
611	0.00245031	0.0254741
612	0.0114886	0.0053157
613	0.0237594	0.00775476
614	-0.0206821	0.00604039
615	0.0145565	-0.00334961
616	0.0446497	0.00197065
617	0.000128024	0.00878748
618	0.00305381	0.01006
619	-0.0248292	0.0232202
620	-0.0187446	0.0128846
621	-0.022276	0.0203138
622	-0.0116821	0.0189859
623	0.0298528	-0.0155944
624	0.010543	-0.00239224
625	-0.0014823	0.0269087
626	0.0466764	-0.0161527
627	0.00966195	-0.00403064
628	-0.00420031	0.00469933
629	-0.0209067	0.0171672
630	0.0112984	0.0223655
631	0.0145923	-0.00399504
632	-0.0212152	-0.0076925
633	-0.01863	0.0285854
634	0.0134375	-0.0133269
635	0.033635	0.0111159
636	-0.0043259	-4.36e-05
637	-	-
638	-0.0208158	0.0100201
639	0.000199045	0.0119649
640	0.0208161	-0.00937332
641	-0.0129935	-0.00107813
642	0.0346513	-0.0149995
643	-0.0207872	-0.0114303
644	-0.005905	-0.00762786
645	-0.0103443	0.004314
646	0.024852	0.00696178
647	0.00154927	0.021175
648	-0.000637122	0.00778279
649	-0.00706775	0.0096511
650	0.00781959	0.00367289
651	0.0160537	0.00838536
652	-0.0038806	-0.012592
653	0.00289541	-0.00908594
654	9.61e-05	0.010088
655	-0.0279883	0.0107418
656	-0.0277203	0.0356381
657	0.00438312	0.00498653
658	0.00578404	0.00674314
659	0.0275263	-0.0189008
660	0.00141159	0.0231655
661	-	-
662	5.21e-05	0.0242949
663	-	-
664	-0.0180806	0.0012846
665	0.0123197	-0.003933
666	0.0189427	0.0110919
667	0.00568137	0.011567
668	-0.0136513	0.0188858
669	-0.026144	0.0237945
670	-0.00136747	0.0157189
671	-0.0149566	0.00381493
672	-0.0297074	0.0222939
673	0.00753685	0.00386617
674	0.0106511	0.0247885
675	0.0205152	0.0158394
676	-0.00758104	0.0195166
677	-0.00906282	0.0140394
678	0.0315286	-0.00783641
679	-0.0163074	0.0126763
680	-0.00866937	0.00939937
681	0.0181429	0.0131541
682	-0.01083	0.0136476
683	0.00180728	0.00693664
684	0.01255	0.00109806
685	0.0230127	-0.00349976
686	0.0314196	0.00193228
687	0.0149246	-0.0145455
688	0.0235491	-0.006784
689	-0.0162907	-0.00311479
690	0.0233808	0.00702835
691	0.0336013	-0.00874872
692	-0.0202095	0.026653
693	0.0215308	-0.00907345
694	0.0244823	0.00377495
695	0.00919578	0.023071
696	0.00210965	0.00949591
697	0.0142856	0.0241613
698	-0.00817169	0.00457017
699	-0.016107	0.0316676
700	-0.0105192	-0.000842365
701	0.0393316	-0.0127016
702	-0.00567814	0.0154507
703	0.00435527	0.00110746
704	0.00851057	0.00113357
705	-0.0301686	0.00115799
706	-0.014288	0.00177768
707	-0.00293754	0.00738144
708	0.0133138	0.000185675
709	-	-
710	-0.00722746	0.00362018
711	-0.00509672	0.000322224
712	-0.0072383	-0.00125952
713	0.0302474	0.0200352
714	-0.0028542	0.01567
715	-0.0174806	0.0129537
716	-0.00711368	0.00637573
717	0.00521769	0.0160942
718	0.00245386	0.0188103
719	-	-
720	-0.00538127	-0.00452618
721	0.00590227	0.021709
722	-0.0177692	0.0145903
723	0.0169744	0.00597293
724	-0.00876854	-0.010795
725	-0.0274973	0.0151701
726	-0.0426918	0.0167165
727	-0.00786703	0.0132155
728	0.00246548	0.0266196
729	5.32e-05	-0.00997237
730	-0.00144718	-0.0149836
731	-0.0145491	0.0163036
732	0.00625771	0.00497062
733	-0.0140979	0.00258961
734	-0.00386803	-0.00641964
735	0.0125861	0.00789839
736	0.0243001	-0.00542659
737	0.000578654	-0.00736492
738	-0.00753547	0.0276329
739	-0.00475329	0.00117498
740	0.0321562	-0.0213482
741	-0.0106968	0.0059066
742	0.010926	-0.00931936
743	0.00895179	0.00274111
744	0.0300347	0.0147088
745	-	-
746	-0.0070057	0.0153314
747	-0.0039058	0.0170636
748	0.00798653	0.00157195
749	-0.0041306	-0.00851443
750	0.0034492	0.0214497
751	-0.00666423	0.00880006
752	0.0141081	-0.0175552
753	-0.00103633	0.0210093
754	-0.0254241	0.0298142
755	0.0237232	0.0322065
756	0.0183068	0.00312109
757	0.00892677	0.005403
758	-0.0170299	0.0348874
759	-0.00753152	0.0190833
760	-0.0168974	0.0205851
761	0.0166288	0.0167507
762	0.0097177	-0.000395848
763	0.00033759	0.0195478
764	-0.00858812	0.0160344
765	0.0133559	0.0209184
766	-0.00226742	0.0331007
767	0.0273873	0.0105696
768	0.0307757	0.00688224
769	0.000627305	-0.0050201
770	-0.0215341	0.0252161
771	0.0133389	0.0179773
772	0.00684862	0.0111039
773	0.00796385	-0.00627949
774	0.0207453	-0.0084602
775	0.00692995	0.0127125
776	0.00847575	0.00289842
777	0.0266247	0.00772057
778	0.0128062	0.0076498
779	-0.000292412	-0.00408291
780	0.0216697	0.041587
781	0.0237121	-0.00490323
782	0.00361503	0.00939824
783	0.0083313	-0.0190954
784	-0.0159181	0.0182894
785	-0.00578854	-0.00660886
786	0.0113625	0.00100836
787	0.0080187	-0.00544815
788	0.00743746	-0.00293477
789	0.00264326	0.00941183
790	0.0230795	0.00647032
791	0.0077438	-0.0128967
792	0.015473	0.00692772
793	0.0173725	0.000954141
794	-0.0149639	0.00890686
795	0.00696671	0.0165647
796	0.00661722	-0.01061
797	0.00772768	0.0125346
798	0.0135267	0.0104337
799	0.0108286	-0.000105826
800	-0.00036314	0.00625523
801	-0.00419318	0.0222115
802	0.0142612	-0.0136082
803	0.0171435	-0.00663091
804	-0.00154926	-0.0115551
805	0.0320506	-0.00146284
806	0.030306	-0.0163685
807	-0.00485527	-0.0199396
808	-0.00764462	0.0034486
809	0.0121895	0.00691023
810	0.00256502	0.0143592
811	-0.00844464	0.000657607
812	-0.00100779	0.0146065
813	0.0249735	-0.00286265
814	-0.00312233	0.011087
815	0.00195066	0.00324306
816	0.0273003	0.00767425
817	-0.0248346	0.0196754
818	0.00283881	0.00882715
819	-0.00951673	0.0110206
820	0.00552619	0.021716
821	-0.0374234	0.0084226
822	0.0125336	0.00339771
823	-	-
824	0.0415183	0.00434443
825	-0.0119387	0.0122398
826	0.0300815	0.00641347
827	-0.00616349	0.0235532
828	-0.00600278	0.0205492
829	0.0025662	0.00269446
830	0.00315737	0.00975496
831	0.015643	0.0134742
832	0.0116568	0.000221984
833	-0.00608779	0.0105144
834	0.00325828	-0.0103675
835	0.00987237	-0.00730461
836	0.0133465	0.00639792
837	-0.0065999	0.000620048
838	-0.000871159	-0.00955106
839	-0.00995638	0.00726568
840	0.00706956	-0.00115881
841	0.00199403	-0.0048943
842	0.00462244	-0.0148442
843	0.0039737	-0.00381744
844	-	-
845	0.00161321	-0.00692613
846	0.0246275	-0.00150223
847	-0.00666	-0.0236606
848	-0.0122486	-0.0098764
849	-0.0216561	-0.00633833
850	0.016605	-0.00294595
851	0.00477852	0.00212095
852	0.00117406	-0.00120952
853	-0.0130819	0.00305003
854	-0.0152523	0.000224292
855	0.00526902	0.0012819
856	0.000284155	-0.00676807
857	0.0105903	-0.00269848
858	-0.00370681	-3e-05
859	-0.0127642	0.00769836
860	-0.000936645	-0.019885
861	0.0239014	-0.0123847
862	0.00238744	-0.0157377
863	-0.00845967	0.0112916
864	-0.0234964	-0.0286145
865	-0.0363037	0.00370614
866	-0.0128964	-0.0114191
867	-0.00062786	0.00261918
868	-0.0101559	-0.00494481
869	0.0156344	-0.0180893
870	0.0202671	-0.0064142
871	0.0029028	-0.0111899
872	0.0433982	-0.0205057
873	-	-
874	-0.0185799	-0.00196929
875	-0.0103319	-0.0121912
876	-0.0199546	-0.0108241
877	-0.0313639	-0.00859055
878	-0.0323401	-0.023548
879	-0.0498953	0.021961
880	-	-
881	-0.0270734	-0.00552401
882	0.00104862	-0.0212457
883	-0.00513879	-0.0148767
884	-0.00207978	-0.0205807
885	0.00852882	-0.0123652
886	-0.000219417	-0.0199054
887	-0.0272976	-0.000707617
888	-0.00490758	0.0046409
889	-0.0170926	0.00222178
890	-0.00620864	-0.0111278
891	0.00572232	-0.0351023
892	-0.00636593	-0.0329357
893	-0.0181872	-0.011626
894	-0.00298175	-0.0232904
895	0.00248587	-0.0140535
896	-0.0205111	-0.0118123
897	0.0360325	-0.048951
898	-0.0179158	0.00229386
899	-0.00358302	-0.00955159
900	-0.00987269	-0.00251166
901	-0.00216617	-0.0104166
902	0.00909252	-0.0232302
903	0.0237912	-0.00966926
904	0.00240652	-0.0301953
905	0.0420335	-0.031643
906	0.00427688	-0.0363358
907	0.02487	-0.00797251
908	0.00372933	-0.00898612
909	-0.0207535	-0.00320122
910	-0.0139976	-0.00644166
911	-0.0388166	0.0116504
912	-0.0148694	-0.00925329
913	-0.00202334	-0.0216947
914	-0.0148672	-0.0129604
915	-0.00417972	-0.0218691
916	-0.005414	-0.0122031
917	0.0111629	0.0102259
918	0.0194071	-0.00480811
919	0.00999667	-0.0176545
920	-0.0140942	-0.00360612
921	-0.0268905	-0.00988195
922	0.00107256	-0.00444956
923	-0.0177528	-0.0090181
924	0.045395	-0.0260504
925	-0.018102	-0.0156698
926	0.0396114	-0.00384434
927	-0.002288	0.00396672
928	0.00839286	-0.0246662
929	-0.00696811	-0.0179154
930	-0.0295748	-0.0124385
931	-0.000408485	-0.00888976
932	-	-
933	-0.0269216	-0.0236838
934	0.00549237	-0.00785417
935	-0.0286702	0.0261239
936	-0.00138329	0.00648472
937	-0.00283656	-0.0146228
938	0.015241	-0.013551
939	-	-
940	-0.0167514	0.00852248
941	0.0153797	-0.0144734
942	-0.0302835	-0.0111413
943	-0.0158103	-0.00813895
944	-0.0556882	-0.0095848
945	-0.0164931	-0.0130575
946	-7.42e-05	-0.008487
947	0.00212557	-0.00350654
948	-0.00166632	-0.00992188
949	-0.0167097	-0.0143861
950	-0.0122673	-0.0285697
951	-0.0313547	0.00059809
952	-0.00059761	-0.0079262
953	0.00541088	0.000622739
954	0.0141438	-0.013173
955	0.0381903	-0.052993
956	-0.0334187	-0.0227892
957	-0.00791419	-0.0139597
958	-0.0245896	-0.00281728
959	0.0165129	-0.0264924
960	-0.0023186	0.00337627
961	-0.0298762	-0.00737776
962	-0.0102582	-0.0203943
963	-0.0106233	3.72e-05
964	-0.00226076	-0.00500125
965	0.0114163	0.0139255
966	0.013724	-0.0127667
967	-0.0347562	-0.00873666
968	-0.00908026	-0.0384257
969	-0.00365174	-0.0108859
970	-0.00630422	-0.020862
971	-0.00662004	0.000588814
972	0.00753091	-0.00629012
973	-0.00688937	-0.00534968
974	0.0130772	-0.0201532
975	-0.0083845	-0.025724
976	-0.00927337	0.0160671
977	-0.00188167	-0.0193823
978	-0.0199466	-0.015316
979	-	-
980	-0.0083264	-0.00790244
981	0.00689691	-0.0167859
982	-0.0322316	-0.0113728
983	-0.0476066	-0.041792
984	0.0160305	-0.033921
985	0.00762896	-0.00588014
986	-0.02564	-0.0182938
987	0.00480626	-0.0110351
988	-0.0259409	-0.00361393
989	-0.0258942	0.00434363
990	-0.0176078	-0.0164093
991	0.0167937	-0.0287456
992	-0.00958617	-0.0227355
993	-0.0175409	-0.0221097
994	-0.0016263	-0.0138541
995	-0.0208406	-0.00405615
996	-0.0170061	0.00885069
997	-0.0128856	0.00601477
998	-0.035634	-0.0281511
999	-0.018989	-0.0175384
1000	-0.0192704	0.00644297
1001	0.00316779	-0.00335511
1002	-0.0214257	0.00124284
1003	0.00800024	-0.0158955
1004	-0.0466547	-0.011721
1005	-0.0405189	-0.00578289
1006	-0.0190203	-0.0279855
1007	-0.0224335	-0.00374356
1008	0.00399524	0.00685105
1009	0.00891148	0.0199304
1010	0.0135258	0.00615354
1011	-0.00480042	-0.00624012
1012	-	-
1013	-0.00905996	0.0260962
1014	-0.0318532	-0.00535325
1015	-0.000305684	-0.031916
1016	-0.0222879	0.015594
1017	-0.00932463	-0.0189377
1018	-0.0133692	-0.0313056
1019	-0.0107343	0.010538
1020	-0.0272123	0.0146014
1021	-0.0284017	0.00528379
1022	-0.0371004	0.00132369
1023	-0.0143281	-0.0116399
1024	-0.0263736	0.00804651
1025	0.00916251	0.012407
1026	-0.0237155	0.00785278
1027	-	-
1028	0.0176818	0.00394352
1029	0.00457538	-0.0188723
1030	-0.0212154	-0.024607
1031	-0.000704895	-0.00647827
1032	-0.048357	-0.0307915
1033	-0.0155747	-0.00126911
1034	-0.0167213	0.00369006
1035	-0.011078	-0.0127044
1036	-	-
1037	0.00394995	-0.0184885
1038	-0.0431245	-0.013684
1039	-0.00667224	-0.0144924
1040	-0.011981	-0.0132977
1041	0.0114023	-0.0156674
1042	-	-
1043	-0.0267215	-0.0182509
1044	-0.0119178	-0.00693576
1045	0.0351721	-0.0212109
1046	-0.00311545	-0.00614341
1047	0.00454917	-0.00301489
1048	-0.000672172	0.00401971
1049	0.0208127	0.00235276
1050	-0.0317437	-0.0232683
1051	-0.0191959	0.01283
1052	-0.00356075	-0.00685908
1053	-0.00891911	0.00125341
1054	-0.01105	-0.0211171
1055	-0.0209933	-0.0603155
1056	-0.00115168	-0.0221084
1057	0.00306264	0.00143835
1058	-0.0406901	-0.0171166
1059	-	-
1060	-0.00572883	-0.00333837
1061	-0.00593775	-0.00783618
1062	-0.00589306	0.000193644
1063	0.00881087	-0.0241081
1064	0.0308692	-0.0159972
1065	0.0134377	0.0174797
1066	0.000832764	-0.0296786
1067	-0.0331229	-0.0423639
1068	-0.0312683	0.0157058
1069	-0.00918476	0.0177652
1070	-0.00437299	-0.0250493
1071	-	-
1072	-0.00460023	-0.00100338
1073	-0.00909098	-0.0284692
1074	-0.00855251	-0.0165359
1075	-0.00252242	-0.00710063
1076	-0.00903965	0.0081142
1077	0.0140961	0.00527833
1078	-0.00444072	-0.0217887
1079	0.00688549	-0.0281393
1080	0.00140406	0.002491
1081	0.015025	0.00622181
1082	-0.00321261	0.00521017
1083	-0.0072868	-0.0173122
1084	-0.00515174	-0.017744
1085	0.002107	-0.00508602
1086	-0.00111597	-0.0149465
1087	-0.0163642	0.0197341
1088	0.0225546	0.00748199
1089	-0.0106119	-0.00926351
1090	-0.0168286	-0.0281198
1091	-0.0303826	-0.0161756
1092	-0.00331958	-0.00775854
1093	-0.0176235	0.00559453
1094	-0.00862901	-0.0135651
1095	-0.0131291	-0.0102803
1096	0.0164234	-0.0112653
1097	-0.00166468	-0.0114671
1098	-0.016286	-0.00513778
1099	0.00396251	0.00120048
1100	0.0273966	-0.0106734
1101	0.0251674	-0.0310729
1102	-0.0258754	0.00714397
1103	0.0167282	0.00449883
1104	0.0352387	-0.0160237
1105	0.0154652	-0.000691672
1106	-0.0198769	-0.0026414
1107	0.0111105	-0.0521361
1108	-0.00720561	-0.01511
1109	0.00225403	-0.0278729
1110	-0.00731853	-0.00961402
1111	-0.00394853	-0.0214122
1112	-0.0253819	-0.00699256
1113	0.00487054	-0.00758004
1114	-0.0328386	-0.00623453
1115	0.0129866	-0.0255154
1116	-0.0119912	-0.00895465
1117	0.000244031	0.00290554
1118	-0.00194147	-0.015235
1119	-0.0355308	-0.00159519
1120	-0.00729579	-0.00295898
1121	-0.0186451	-0.00939838
1122	-0.0231718	-0.0156316
1123	0.0338531	-0.0351251
1124	0.0364351	-0.0204267
1125	0.0292285	-0.0212831
1126	-0.0147361	-0.0202231
1127	-0.0326939	-0.00976161
1128	-0.00885077	0.00829805
1129	-0.0171309	-0.0190563
1130	-	-
1131	-0.00733558	-0.00760232
1132	-	-
1133	-	-
1134	-0.0157571	-0.0153455
1135	0.00314114	-0.0260533
1136	-0.0372604	-0.0195989
1137	-0.0157709	-0.00957103
1138	-0.017822	-0.0199026
1139	-0.0246974	-0.0127087
1140	-0.00815912	0.0050401
1141	0.0183256	-0.0329556
1142	-0.00134665	-0.0178709
1143	-0.00124729	-0.0603292
1144	-0.0131253	-0.0217612
1145	-0.00986262	-0.0161438
1146	-	-
1147	-0.0370358	-0.0321191
1148	-0.0390706	-0.0154615
1149	-0.0106737	-0.0099032
1150	-0.0346349	-0.0258155
1151	-0.0126433	-0.004744
1152	-0.0194517	-0.0148995
1153	-0.00366609	0.00179531
1154	-0.00758926	-0.0238137
1155	0.0259135	-0.0431603
1156	-0.00305272	-0.0136306
1157	0.00261274	-0.0123774
1158	-0.0222419	-0.0059349
1159	-0.0318508	-0.00809844
1160	-0.00835917	0.00264272
1161	-0.00149143	0.000682027
1162	-0.0200246	-0.0149768
1163	-0.0160669	-0.000422697
1164	-0.0125275	-0.00972687
1165	0.048538	-0.0101825
1166	0.0146423	-0.00760173
1167	-0.0181755	0.0178375
1168	-0.00566885	0.020599
1169	0.0182955	-0.00552577
1170	-0.0109142	-0.000572128
1171	0.00185309	-0.0164653
1172	-0.00982924	-0.0216769
1173	-0.027123	0.00100468
1174	-0.00903629	-0.0291962
1175	-0.0103292	-0.0153022
1176	-0.00962888	-0.0158713
1177	0.00947304	-0.0021158
1178	-0.0153557	-0.011962
1179	-0.0101595	-0.0467759
1180	-0.0190016	-0.0017295
1181	-0.0142874	-0.0146203
1182	-0.0167761	-0.012006
1183	0.0110913	-0.0134656
1184	-	-
1185	0.0318774	-0.00776988
1186	-0.0173162	-0.0117959
1187	-	-
1188	-0.020199	-0.0177032
1189	-0.0241962	-0.00712381
1190	-0.000798067	-0.019773
1191	-0.0105409	0.010158
1192	0.0139706	0.00124415
1193	0.0173398	-0.00766421
1194	-0.0366497	-0.0178344
1195	-0.0177715	-0.00622813
1196	-0.0450563	-0.00615055
1197	-0.0109994	0.00270565
1198	-	-
1199	-0.0159656	-0.00363991
1200	-0.0203217	0.00277687
1201	0.000699356	-5.91e-05
1202	-0.0331294	0.00146761
1203	-0.036377	-0.0134999
1204	-0.0265964	-0.0146266
1205	0.0154639	-0.0235434
1206	-0.0324986	-0.00612749
1207	-0.00107361	-0.0302076
1208	-0.0446155	-0.00987391
1209	0.0192892	-0.000560701
1210	-0.0110073	-0.00363522
1211	0.00827032	-0.00815492
1212	-0.0193523	-0.0227303
1213	0.000139911	-0.0110978
1214	-	-
1215	0.0105825	-0.0355852
1216	-0.0191296	-0.0332651
1217	0.00933142	0.00225352
1218	0.0101868	-0.0309808
1219	-0.00853735	0.000494588
1220	-0.0335804	-0.0279118
1221	-	-
1222	-0.0331813	-0.0255787
1223	0.00156886	-0.00485594
1224	-0.00850796	-0.0166691
1225	0.0272708	-0.0186305
1226	-0.0124301	-0.0190622
1227	-0.0043647	0.0100533
1228	-0.0102193	-0.0149067
1229	0.0157986	-0.0246152
1230	-	-
1231	0.000636067	0.00442799
1232	-0.010997	-0.014865
1233	-0.0125038	0.000436009
1234	-0.0249366	-0.000683454
1235	0.0152707	-0.0155719
1236	-0.0315995	0.0192141
1237	0.00716754	0.00102287
1238	-0.0275252	0.000419991
1239	-0.0131507	-0.0249782
1240	-0.00890175	-0.000314012
1241	0.0121041	0.0168655
1242	-0.0473229	-0.0202538
1243	-0.0211555	0.0227516
1244	-0.0344883	-0.0028974
1245	0.0159322	0.0058625
1246	-	-
1247	-0.0217093	-0.0374352
1248	0.00991285	0.016792
1249	0.0283183	-0.0146627
1250	-0.0156049	-0.0106616
1251	0.00110298	-0.0245719
1252	-0.00546138	-0.000253798
1253	-0.0235083	-0.00358871
1254	-0.00487157	-0.017448
1255	-0.0183872	-0.0135659
1256	0.00229582	-0.00864538
1257	0.007821	-0.00372353
1258	-0.0368441	0.00203177
1259	-9.67e-05	-0.00607088
1260	-0.0237189	0.0105532
1261	0.0176813	-0.0259068
1262	-0.00388003	-0.0081471
1263	-0.00124536	-0.0451005
1264	-0.0161861	0.019669
1265	-0.0295379	-0.00193228
1266	-0.0573266	-0.0170318
1267	0.00697235	-0.00326619
1268	-0.0136466	0.000104939
1269	0.0106132	0.00906944
1270	0.0171763	-0.00705449
1271	-0.0210449	-0.00842385
1272	0.00952185	-0.00185846
1273	0.0202256	-0.0101259
1274	-0.0221855	0.00275046
1275	-0.0164326	-0.0179919
1276	-	-
1277	0.00575558	0.00926688
1278	-	-
1279	-0.00939867	-0.00319945
1280	0.013775	-0.0118544
1281	0.00223921	-0.00637841
1282	-0.0227105	-0.0339365
1283	-0.00523781	-0.0170568
1284	-0.0106489	0.020433
1285	0.0537899	-0.0265053
1286	-	-
1287	0.00284468	-0.0282557
1288	0.0350788	-0.00896486
1289	0.0214913	-0.0194342
1290	0.0128514	0.00442108
1291	0.021348	-0.0235805
1292	-0.0203515	-0.0086176
1293	0.00848077	0.00733091
1294	0.000556149	-0.0326919
1295	-0.00443366	-0.0283731
1296	-0.0207095	-0.0120241
1297	-0.0166082	0.00702984
1298	-0.0109624	-0.00602138
1299	-0.00798972	-0.0368975
1300	0.0284092	-0.00457038
1301	0.00972195	-0.00527662
1302	-	-
1303	-0.0316744	-0.033546
1304	-0.0168778	-0.00759138
1305	-0.000161294	0.0179779
1306	-0.00712649	-0.0193397
1307	-0.029578	0.00422903
1308	-0.0234438	-0.0253517
1309	-0.0213686	-0.00386433
1310	-0.0106059	-0.00724425
1311	-0.00536076	-0.00675508
1312	-0.0233276	0.00145962
1313	-	-
1314	-0.00267768	-0.000112472
1315	0.00928018	-0.00537784
1316	-0.0266244	-0.0379243
1317	-	-
1318	-0.0255984	-0.00603639
1319	-0.018548	-0.0214006
1320	-0.00373893	0.00678141
1321	0.0236491	-0.00662101
1322	-0.0255217	-0.0205618
1323	-0.00416421	-0.00871596
1324	-0.0340112	-0.0233736
1325	0.0125196	-0.014819
1326	-0.0198242	-0.0354098
1327	0.0118276	-0.0469036
1328	-0.00465347	-0.0208443
1329	0.0245093	-0.011557
1330	-0.00349663	-0.00546684
1331	-0.0232365	-0.0309444
1332	-0.00141291	-0.0128059
1333	0.00121985	-0.0191653
1334	-0.00295731	-0.0121721
1335	-0.0208472	-0.0180703
1336	-0.0174949	-0.0195113
1337	0.00411336	-0.0176848
1338	-0.019055	-0.0144728
1339	-0.0329187	-0.00209346
1340	-0.015366	-0.00367712
1341	0.00665597	0.00454066
1342	-0.0190625	-0.0267652
1343	-0.00506614	-0.0105627
1344	-0.0312808	-0.00875461
1345	-0.0022226	-0.0232475
1346	-0.0113696	-0.0277169
1347	-0.0221164	-0.0368668
1348	-0.0059583	-0.0184658
1349	0.00677493	-0.0147947
1350	-0.00540738	-0.0122963
1351	-0.0202763	-0.0385045
1352	-0.00796365	-0.0270472
1353	-	-
1354	-0.00408255	-0.0224204
1355	-0.0116819	-0.0118082
1356	-0.0165565	-0.00166054
1357	-0.0253067	-0.0358989
1358	-0.0128658	-0.0263447
1359	0.00872346	-0.00752114
1360	-0.0456696	-0.019655
1361	-0.0387019	-0.0156946
1362	0.00261039	-0.00472171
1363	-0.0137248	-0.0117867
1364	-0.000151623	-0.0109374
1365	-0.0136656	-0.00889633
1366	0.0162862	-0.00946008
1367	-0.00698333	-0.0278982
1368	-0.0177081	-0.0262842
1369	-0.0458975	-0.0186817
1370	-	-
1371	0.00727479	-0.0249785
1372	-0.00708878	-0.0101687
1373	-0.0415045	-0.00442879
1374	-	-
1375	-0.0362485	0.00702646
1376	0.00292456	-0.0267325
1377	-0.00126658	-0.0141726
1378	0.0118311	-0.00416372
1379	-	-
1380	-	-
1381	0.0153734	-0.0149341
1382	-0.0135652	-0.00273507
1383	-0.0118541	-0.0144064
1384	0.000955113	-0.0329883
1385	-0.0220625	-0.0157601
1386	0.0196645	-0.0373867
1387	-0.0318134	-0.00833399
1388	-0.0200092	-0.0311103
1389	-	-
1390	0.0126894	-0.0194019
1391	-0.0134584	-0.0276859
1392	-	-
1393	-	-
1394	0.0322974	-0.0283796
1395	-0.0220325	-0.0252283
1396	-0.0154411	-0.0160907
1397	0.0236847	-0.00538246
1398	0.0113062	0.00207953
1399	0.00160626	-0.00943858
1400	0.0239872	-0.0361293
1401	-	-
1402	0.0112914	-0.0175359
1403	-0.0419632	-0.0365191
1404	-0.0112437	-0.0213685
1405	0.0101988	-0.00194111
1406	-0.0031024	-0.0164
1407	-0.00110264	-0.02056
1408	0.000470043	-0.0200442
1409	-0.0211291	-0.0120831
1410	-0.0328037	-0.00373618
1411	-0.0168615	-0.00982005
1412	-0.00491665	-0.0140242
1413	-	-
1414	-0.0127603	0.00148159
1415	-	-
1416	-0.025247	-0.00486488
1417	-	-
1418	0.0158497	-0.0154815
1419	0.000160661	-0.0174729
1420	-	-
1421	-0.0269548	-0.0278049
1422	0.010704	0.00747335
1423	-	-
1424	0.0251247	-0.0082987
1425	-0.00586636	-0.00666496
1426	-0.0306608	-0.0134702
1427	0.00633373	-0.0191645
1428	-	-
1429	-	-
1430	-0.0274612	0.00367757
1431	-0.025625	-0.0164538
1432	-0.00966978	-0.00714686
1433	0.00105487	-0.0319687
1434	-	-
1435	-	-
1436	-0.0198317	0.00284586
1437	0.0354175	-0.0342666
1438	0.0178761	-0.0176993
1439	-	-
1440	-0.0194967	-0.0108531
1441	-0.0129537	-0.00668737
1442	0.0100102	-0.0130197
1443	0.00364744	-0.000579033
1444	-0.0172797	-0.0145995
1445	-0.0263485	-0.0188559
1446	-0.00352198	0.0115264
1447	-0.0169243	-0.0125902
1448	-0.00602993	-0.023166
1449	-0.0146238	-0.009967
1450	-0.0120283	0.000544761
1451	-0.00400874	0.0104403
1452	-	-
1453	-	-
1454	0.0107698	-0.00142219
1455	0.00386138	-0.0221641
1456	-	-
1457	0.0263947	-0.031447
1458	0.025825	-0.0218188
1459	-0.00944337	-0.0162027
1460	-0.00428791	-0.0163962
1461	-0.015007	-0.0248672
1462	-0.0302222	-0.00319738
1463	-0.0156471	-0.0145702
1464	-0.0020848	-0.0196367
1465	-0.00165383	-0.00424083
1466	-0.00568484	-0.00992992
1467	0.00297367	-0.0339138
1468	0.0127978	-0.0141641
1469	-	-
1470	0.0177924	0.0039037
1471	-0.00606391	-0.025035
1472	0.0339757	-0.00901516
1473	-	-
1474	0.0271827	-0.0117978
1475	-0.0220427	-0.0154921
1476	-0.00957276	-0.0235454
1477	-0.0172122	0.000441846
1478	0.0217604	-0.00477569
1479	-0.0224692	-0.0247611
1480	-0.0202704	-0.00796247
1481	-0.0328531	-0.00839
1482	0.0126672	-0.00760588
1483	0.00966666	-0.0105347
1484	-0.015822	-0.0169114
1485	-	-
1486	-	-
1487	-0.0113012	-0.0260359
1488	-0.0244393	-0.0262006
1489	-0.0162633	-0.0110456
1490	-	-
1491	-0.00857756	-0.0182006
1492	-	-
1493	-	-
1494	0.0404169	-0.022135
1495	-	-
1496	0.019404	-0.0521709
1497	-0.0003836	-0.000339363
1498	0.0263168	0.00296896
1499	-0.0213305	-0.0182708
1500	-0.00643359	-0.00373508
1501	-0.0353487	-0.00359384
1502	0.0121515	-0.00385271
1503	-0.0110992	-0.0188902
1504	-0.00979831	-0.00896622
1505	0.00545952	-0.0192531
1506	-	-
1507	-0.0055552	0.00240183
1508	-0.00486543	-0.0181892
1509	-0.0109858	-0.0063418
1510	-	-
1511	-0.00209272	-0.0207765
1512	-	-
1513	0.0243967	-0.0177369
1514	-0.00701187	-0.0023701
1515	-0.000436539	-0.00905533
1516	-0.0031135	-0.0283851
1517	-0.00244383	-0.0203208
1518	-0.0137423	0.0058568
1519	-0.006868	0.0284612
1520	-0.0039893	-0.0287961
1521	0.0113133	-0.0311163
1522	0.0288763	0.0043367
1523	0.0120567	0.0085767
1524	-0.00318958	0.000747083
1525	-0.00777009	-0.0175429
1526	-0.0129986	0.0141335
1527	-0.0240642	-0.00586535
1528	0.0101341	-0.0283249
1529	-0.00410006	-0.00662963
1530	0.0240842	-0.0158794
1531	0.0319395	-0.0282227
1532	-0.0127226	-0.00956225
1533	-	-
1534	-	-
1535	0.0491704	-0.0268414
1536	0.000236329	0.0101138
1537	-	-
1538	-0.00773441	0.0325173
1539	-0.0106963	-0.0158902
1540	-0.00702107	-0.00495694
1541	-0.0283822	-0.00392463
1542	-	-
1543	0.0381687	-0.00871137
1544	-0.0268261	-0.0129929
1545	0.0111717	-0.0137212
1546	0.00546227	0.000325643
1547	-0.0257514	-0.00472748
1548	-0.0148407	-0.0101518
1549	-	-
1550	-0.0210314	0.0105326
1551	-	-
1552	0.00562338	-0.0101486
1553	-	-
1554	0.0178956	0.0163548
1555	-	-
1556	-0.00653444	0.0200886
1557	0.0551863	-0.0204608
1558	-0.0142176	0.00490028
1559	-0.016892	-0.0195822
1560	-0.0445265	-0.0118773
1561	-0.0627602	-0.0199582
1562	-	-
1563	-	-
1564	0.0261104	-0.024681
1565	0.00160226	-0.0267122
1566	0.0182594	0.00107929
1567	0.00261415	-0.0298358
1568	-0.0331325	-0.0404387
1569	0.0243363	0.000572695
